# Supplementary material for: A Biomimetic Lignocellulose Aerogel-Based Membrane for Efficient Phenol Extraction from Water
Source: Gels. 2024 Jan 12;10(1):59. doi: 10.3390/gels10010059 (PMC10815555; doi:10.3390/gels10010059)
Supplement: Supplementary file 1 [file gels-10-00059-s001.zip]

Archive with 1 entries (1 files):
- gels-2755618-supplementary.pdf
